# Supplementary material for: Causal Relationship Between Circulating Omega‐3 Fatty Acid and Cerebral Small Vessel Disease: A Mendelian Randomization Study
Source: Food Sci Nutr. 2025 Dec 15;13(12):e71344. doi: 10.1002/fsn3.71344 (PMC12703811; doi:10.1002/fsn3.71344)
Supplement: Supplementary file 3 — Table S1: Summary of GWAS datasets used in the Mendelian randomization analysis. [file FSN3-13-e71344-s004.xlsx]

## Sheet: Sheet3
Supplementary Table 1. Summary of GWAS datasets used in the Mendelian randomization analysis
Trait	GWAS source	Consortium / Cohort	Sample size	Ancestry
Omega-3 FA	Richardson TG, Leyden GM, Wang Q, Bell JA, Elsworth B, Davey Smith G, Holmes MV: Characterising metabolomic signatures of lipid-modifying therapies through drug target mendelian randomisation. PLoS Biol 2022, 20(2):e3001547.	UKB + other cohorts	N = 115,060	European
WMH	Persyn E, Hanscombe KB, Howson JMM, Lewis CM, Traylor M, Markus HS: Genome-wide association study of MRI markers of cerebral small vessel disease in 42,310 participants. Nat Commun 2020, 11(1):2175.	UKB	N = 42,310	European
CMB	Knol MJ, Lu D, Traylor M, Adams HHH, Romero JRJ, Smith AV, Fornage M, Hofer E, Liu J, Hostettler IC et al: Association of common genetic variants with brain microbleeds: A genome-wide association study. Neurology 2020, 95(24):e3331-e3343.	Rotterdam Study + others	3,556 cases / 22,306 controls	European
LS	Traylor M, Bevan S, Baron JC, Hassan A, Lewis CM, Markus HS: Genetic Architecture of Lacunar Stroke. Stroke 2015, 46(9):2407-2412.	METASTROKE / International Stroke Genetics Consortium	6,030 cases / 248,929 controls	European
WMPVS	Duperron MG, Knol MJ, Le Grand Q, Evans TE, Mishra A, Tsuchida A, Roshchupkin G, Konuma T, Tregouet DA, Romero JR et al: Genomics of perivascular space burden unravels early mechanisms of cerebral small vessel disease. Nat Med 2023, 29(4):950-962.	Multi-cohort (CHARGE, UKB, etc.)	9,223 cases / 29,648 controls	European
GWAS, WMH , white matter hyperintensity; CMB, cerebral microbleed; LS, lacunar stroke; WMPVS, white matter perivascular space; UKB, UK Biobank; CHARGE, Cohorts for Heart and Aging Research in Genomic Epidemiology.
