# Supplementary material for: Causal Relationship Between Circulating Omega‐3 Fatty Acid and Cerebral Small Vessel Disease: A Mendelian Randomization Study
Source: Food Sci Nutr. 2025 Dec 15;13(12):e71344. doi: 10.1002/fsn3.71344 (PMC12703811; doi:10.1002/fsn3.71344)
Supplement: Supplementary file 4 — Table S2: Details of the SNPs used for MR analysis. [file FSN3-13-e71344-s001.xlsx]

## Sheet: Sheet1
Supplementary Table 2. Details of the SNPs used for MR analysis
Exposure	Outcome	SNP	EA	OA	BETA	EAF	SE	P	F	R2
Omega-3FA	WMH	rs10184054	G	C	-0.0352809	0.22412	0.00473546	9.30037e-14	55.5079	0.000482193
Omega-3FA	WMH	rs10897232	T	C	0.04786	0.718068	0.00439433	1.29987e-27	118.621	0.00102988
Omega-3FA	WMH	rs11071373	G	A	-0.0316467	0.194318	0.00504526	3.59998e-10	39.345	0.000341835
Omega-3FA	WMH	rs11600886	A	G	0.0822728	0.029868	0.0115997	1.29987e-12	50.3059	0.000437024
Omega-3FA	WMH	rs11681659	T	C	-0.0264162	0.716465	0.00436662	1.5e-09	36.5974	0.000317971
Omega-3FA	WMH	rs117186302	C	T	0.107673	0.026335	0.0126566	1.80011e-17	72.3735	0.000628611
Omega-3FA	WMH	rs117664091	T	C	-0.185641	0.015297	0.0164141	1.20005e-29	127.913	0.00111047
Omega-3FA	WMH	rs11895352	T	C	-0.0229595	0.475391	0.0039699	7.29995e-09	33.4477	0.000290613
Omega-3FA	WMH	rs13332426	C	G	0.0389448	0.39402	0.00412358	3.59998e-21	89.197	0.000774621
Omega-3FA	WMH	rs137915577	A	G	-0.13551	0.016581	0.0156486	4.70002e-18	74.988	0.000651305
Omega-3FA	WMH	rs138110361	A	G	-0.138551	0.012079	0.0190885	3.90032e-13	52.6836	0.00045767
Omega-3FA	WMH	rs142158911	A	G	-0.0461641	0.116703	0.0062012	9.70063e-14	55.4188	0.00048142
Omega-3FA	WMH	rs143699220	C	T	-0.132547	0.015576	0.0170452	7.50067e-15	60.4694	0.000525271
Omega-3FA	WMH	rs145659493	A	C	0.107728	0.015853	0.0158266	1e-11	46.3321	0.000402516
Omega-3FA	WMH	rs145786300	A	G	-0.150855	0.011993	0.0187118	7.50067e-16	64.9962	0.000564571
Omega-3FA	WMH	rs148623923	A	G	0.119311	0.013324	0.0185555	1.29999e-10	41.3443	0.000359199
Omega-3FA	WMH	rs149615216	T	C	0.176617	0.010798	0.0192015	3.59998e-20	84.6047	0.000734769
Omega-3FA	WMH	rs150370599	T	C	0.0458788	0.080318	0.00725799	2.59998e-10	39.9569	0.000347149
Omega-3FA	WMH	rs1540041	T	C	0.0305746	0.21414	0.00483328	2.5e-10	40.0164	0.000347666
Omega-3FA	WMH	rs1624931	G	T	0.0722489	0.950404	0.00917393	3.40017e-15	62.0228	0.000538757
Omega-3FA	WMH	rs174528	C	T	-0.30909	0.377233	0.00406147	1e-200	5791.66	0.0479237
Omega-3FA	WMH	rs188370817	A	C	0.183847	0.011779	0.0212145	4.49987e-18	75.1013	0.000652289
Omega-3FA	WMH	rs2187375	G	A	0.0524746	0.822879	0.00518371	4.40048e-24	102.475	0.000889828
Omega-3FA	WMH	rs2239527	G	C	-0.0257476	0.358842	0.00412258	4.20001e-10	39.0064	0.000338894
Omega-3FA	WMH	rs2576452	T	C	0.02347	0.431994	0.00402183	5.39995e-09	34.0548	0.000295887
Omega-3FA	WMH	rs28607776	G	A	-0.0727145	0.131388	0.00593606	1.69981e-34	150.053	0.00130243
Omega-3FA	WMH	rs34707604	C	T	0.0448443	0.258532	0.00477763	6.20012e-21	88.1028	0.000765126
Omega-3FA	WMH	rs371134377	G	A	-0.0583385	0.046323	0.0106907	4.79999e-08	29.7782	0.000258739
Omega-3FA	WMH	rs3744840	T	C	0.058347	0.042073	0.00994084	4.39997e-09	34.4501	0.000299321
Omega-3FA	WMH	rs4000713	A	G	-0.028225	0.295416	0.0043421	8.00018e-11	42.254	0.0003671
Omega-3FA	WMH	rs472031	A	G	0.102289	0.091291	0.00682345	8.4004e-51	224.724	0.0019493
Omega-3FA	WMH	rs55891451	C	A	0.033166	0.20172	0.00494622	1.99986e-11	44.9613	0.000390612
Omega-3FA	WMH	rs55938136	G	A	-0.0322017	0.223634	0.00475665	1.29987e-11	45.8306	0.00039816
Omega-3FA	WMH	rs62521037	A	C	0.0574783	0.048093	0.00952439	1.6e-09	36.4195	0.000316426
Omega-3FA	WMH	rs6601924	C	T	0.0350583	0.845774	0.00548944	1.7e-10	40.7874	0.000354362
Omega-3FA	WMH	rs6693447	G	T	0.0222705	0.461701	0.00396942	2e-08	31.4779	0.000273503
Omega-3FA	WMH	rs673335	C	T	-0.0684035	0.159752	0.00539262	7.19946e-37	160.9	0.00139645
Omega-3FA	WMH	rs7115739	G	T	0.215976	0.97284	0.0122571	1.69981e-69	310.481	0.00269117
Omega-3FA	WMH	rs737338	T	C	-0.0674466	0.035184	0.0107428	3.40001e-10	39.4171	0.000342462
Omega-3FA	WMH	rs740004	T	C	-0.0619105	0.211604	0.00482721	1.20005e-37	164.489	0.00142755
Omega-3FA	WMH	rs75618234	A	G	-0.177879	0.016944	0.0163245	1.20005e-27	118.732	0.00103085
Omega-3FA	WMH	rs76133863	G	A	0.0916957	0.031559	0.0112727	4.10015e-16	66.1671	0.000574735
Omega-3FA	WMH	rs76978219	G	T	-0.098188	0.02174	0.0136053	5.30029e-13	52.0836	0.000452459
Omega-3FA	WMH	rs79126702	G	T	-0.0531425	0.053388	0.00922133	8.30004e-09	33.2121	0.000288567
Omega-3FA	WMH	rs7970695	A	G	-0.0235143	0.620564	0.0040847	8.60003e-09	33.1393	0.000287935
Omega-3FA	WMH	rs80264062	G	C	0.0703976	0.068762	0.00778441	1.50003e-19	81.7832	0.000710283
Omega-3FA	WMH	rs9273217	G	T	-0.0245669	0.318014	0.00448023	4.20001e-08	30.0677	0.000261254
Omega-3FA	WMH	rs9804646	T	C	-0.0390815	0.083831	0.00713578	4.30002e-08	29.9957	0.000260629
Omega-3FA	CMB	rs11681659	T	C	-0.0264162	0.716465	0.00436662	1.5e-09	36.5974	0.000317971
Omega-3FA	CMB	rs12037485	T	C	0.0222781	0.460471	0.00396786	2e-08	31.5242	0.000273905
Omega-3FA	CMB	rs12226389	C	T	-0.0535751	0.185805	0.00510749	9.70063e-26	110.03	0.00095537
Omega-3FA	CMB	rs12957708	G	A	0.0311923	0.14228	0.00568503	4.09996e-08	30.1044	0.000261572
Omega-3FA	CMB	rs149820547	G	T	-0.0678421	0.042105	0.00988147	6.59933e-12	47.1363	0.000409499
Omega-3FA	CMB	rs174564	G	A	-0.336931	0.347009	0.00412782	1e-200	6662.55	0.0547355
Omega-3FA	CMB	rs1800978	G	C	-0.0387593	0.123988	0.00603019	1.29999e-10	41.3133	0.00035893
Omega-3FA	CMB	rs2187375	G	A	0.0524746	0.822879	0.00518371	4.40048e-24	102.475	0.000889828
Omega-3FA	CMB	rs34663616	A	C	0.035253	0.137651	0.00586293	1.79999e-09	36.1545	0.000314125
Omega-3FA	CMB	rs4000713	A	G	-0.028225	0.295416	0.0043421	8.00018e-11	42.254	0.0003671
Omega-3FA	CMB	rs673335	C	T	-0.0684035	0.159752	0.00539262	7.19946e-37	160.9	0.00139645
Omega-3FA	CMB	rs737338	T	C	-0.0674466	0.035184	0.0107428	3.40001e-10	39.4171	0.000342462
Omega-3FA	CMB	rs7970695	A	G	-0.0235143	0.620564	0.0040847	8.60003e-09	33.1393	0.000287935
Omega-3FA	CMB	rs9987289	G	A	0.0544031	0.909161	0.00688493	2.70023e-15	62.4379	0.000542361
Omega-3FA	LS	rs10897232	T	C	0.04786	0.718068	0.00439433	1.29987e-27	118.621	0.00102988
Omega-3FA	LS	rs11071373	G	A	-0.0316467	0.194318	0.00504526	3.59998e-10	39.345	0.000341835
Omega-3FA	LS	rs11600886	A	G	0.0822728	0.029868	0.0115997	1.29987e-12	50.3059	0.000437024
Omega-3FA	LS	rs117186302	C	T	0.107673	0.026335	0.0126566	1.80011e-17	72.3735	0.000628611
Omega-3FA	LS	rs117664091	T	C	-0.185641	0.015297	0.0164141	1.20005e-29	127.913	0.00111047
Omega-3FA	LS	rs11895352	T	C	-0.0229595	0.475391	0.0039699	7.29995e-09	33.4477	0.000290613
Omega-3FA	LS	rs137915577	A	G	-0.13551	0.016581	0.0156486	4.70002e-18	74.988	0.000651305
Omega-3FA	LS	rs142158911	A	G	-0.0461641	0.116703	0.0062012	9.70063e-14	55.4188	0.00048142
Omega-3FA	LS	rs145659493	A	C	0.107728	0.015853	0.0158266	1e-11	46.3321	0.000402516
Omega-3FA	LS	rs149615216	T	C	0.176617	0.010798	0.0192015	3.59998e-20	84.6047	0.000734769
Omega-3FA	LS	rs150370599	T	C	0.0458788	0.080318	0.00725799	2.59998e-10	39.9569	0.000347149
Omega-3FA	LS	rs1540041	T	C	0.0305746	0.21414	0.00483328	2.5e-10	40.0164	0.000347666
Omega-3FA	LS	rs174528	C	T	-0.30909	0.377233	0.00406147	1e-200	5791.66	0.0479237
Omega-3FA	LS	rs2187375	G	A	0.0524746	0.822879	0.00518371	4.40048e-24	102.475	0.000889828
Omega-3FA	LS	rs2576452	T	C	0.02347	0.431994	0.00402183	5.39995e-09	34.0548	0.000295887
Omega-3FA	LS	rs3744840	T	C	0.058347	0.042073	0.00994084	4.39997e-09	34.4501	0.000299321
Omega-3FA	LS	rs4000713	A	G	-0.028225	0.295416	0.0043421	8.00018e-11	42.254	0.0003671
Omega-3FA	LS	rs472031	A	G	0.102289	0.091291	0.00682345	8.4004e-51	224.724	0.0019493
Omega-3FA	LS	rs62521037	A	C	0.0574783	0.048093	0.00952439	1.6e-09	36.4195	0.000316426
Omega-3FA	LS	rs6601924	C	T	0.0350583	0.845774	0.00548944	1.7e-10	40.7874	0.000354362
Omega-3FA	LS	rs6693447	G	T	0.0222705	0.461701	0.00396942	2e-08	31.4779	0.000273503
Omega-3FA	LS	rs673335	C	T	-0.0684035	0.159752	0.00539262	7.19946e-37	160.9	0.00139645
Omega-3FA	LS	rs7115739	G	T	0.215976	0.97284	0.0122571	1.69981e-69	310.481	0.00269117
Omega-3FA	LS	rs737338	T	C	-0.0674466	0.035184	0.0107428	3.40001e-10	39.4171	0.000342462
Omega-3FA	LS	rs740004	T	C	-0.0619105	0.211604	0.00482721	1.20005e-37	164.489	0.00142755
Omega-3FA	LS	rs76133863	G	A	0.0916957	0.031559	0.0112727	4.10015e-16	66.1671	0.000574735
Omega-3FA	LS	rs76978219	G	T	-0.098188	0.02174	0.0136053	5.30029e-13	52.0836	0.000452459
Omega-3FA	LS	rs7970695	A	G	-0.0235143	0.620564	0.0040847	8.60003e-09	33.1393	0.000287935
Omega-3FA	LS	rs9804646	T	C	-0.0390815	0.083831	0.00713578	4.30002e-08	29.9957	0.000260629
Omega-3FA	WMPVS	rs10184054	G	C	-0.0352809	0.22412	0.00473546	9.3e-14	55.5079	0.000482193
Omega-3FA	WMPVS	rs10897232	T	C	0.04786	0.718068	0.00439433	1.3e-27	118.621	0.00102988
Omega-3FA	WMPVS	rs11071373	G	A	-0.0316467	0.194318	0.00504526	3.6e-10	39.345	0.000341835
Omega-3FA	WMPVS	rs11600886	A	G	0.0822728	0.029868	0.0115997	1.3e-12	50.3059	0.000437024
Omega-3FA	WMPVS	rs11681659	T	C	-0.0264162	0.716465	0.00436662	1.5e-09	36.5974	0.000317971
Omega-3FA	WMPVS	rs117186302	C	T	0.107673	0.026335	0.0126566	1.8e-17	72.3735	0.000628611
Omega-3FA	WMPVS	rs117664091	T	C	-0.185641	0.015297	0.0164141	1.2e-29	127.913	0.00111047
Omega-3FA	WMPVS	rs11895352	T	C	-0.0229595	0.475391	0.0039699	7.3e-09	33.4477	0.000290613
Omega-3FA	WMPVS	rs13332426	C	G	0.0389448	0.39402	0.00412358	3.6e-21	89.197	0.000774621
Omega-3FA	WMPVS	rs137915577	A	G	-0.13551	0.016581	0.0156486	4.7e-18	74.988	0.000651305
Omega-3FA	WMPVS	rs138110361	A	G	-0.138551	0.012079	0.0190885	3.9e-13	52.6836	0.00045767
Omega-3FA	WMPVS	rs142158911	A	G	-0.0461641	0.116703	0.0062012	9.7e-14	55.4188	0.00048142
Omega-3FA	WMPVS	rs143699220	C	T	-0.132547	0.015576	0.0170452	7.5e-15	60.4694	0.000525271
Omega-3FA	WMPVS	rs145659493	A	C	0.107728	0.015853	0.0158266	1e-11	46.3321	0.000402516
Omega-3FA	WMPVS	rs145786300	A	G	-0.150855	0.011993	0.0187118	7.5e-16	64.9962	0.000564571
Omega-3FA	WMPVS	rs148623923	A	G	0.119311	0.013324	0.0185555	1.3e-10	41.3443	0.000359199
Omega-3FA	WMPVS	rs149615216	T	C	0.176617	0.010798	0.0192015	3.6e-20	84.6047	0.000734769
Omega-3FA	WMPVS	rs150370599	T	C	0.0458788	0.080318	0.00725799	2.6e-10	39.9569	0.000347149
Omega-3FA	WMPVS	rs1540041	T	C	0.0305746	0.21414	0.00483328	2.5e-10	40.0164	0.000347666
Omega-3FA	WMPVS	rs1624931	G	T	0.0722489	0.950404	0.00917393	3.4e-15	62.0228	0.000538757
Omega-3FA	WMPVS	rs174528	C	T	-0.30909	0.377233	0.00406147	1e-200	5791.66	0.0479237
Omega-3FA	WMPVS	rs188370817	A	C	0.183847	0.011779	0.0212145	4.5e-18	75.1013	0.000652289
Omega-3FA	WMPVS	rs2187375	G	A	0.0524746	0.822879	0.00518371	4.4e-24	102.475	0.000889828
Omega-3FA	WMPVS	rs2239527	G	C	-0.0257476	0.358842	0.00412258	4.2e-10	39.0064	0.000338894
Omega-3FA	WMPVS	rs2576452	T	C	0.02347	0.431994	0.00402183	5.4e-09	34.0548	0.000295887
Omega-3FA	WMPVS	rs28607776	G	A	-0.0727145	0.131388	0.00593606	1.7e-34	150.053	0.00130243
Omega-3FA	WMPVS	rs34707604	C	T	0.0448443	0.258532	0.00477763	6.2e-21	88.1028	0.000765126
Omega-3FA	WMPVS	rs371134377	G	A	-0.0583385	0.046323	0.0106907	4.8e-08	29.7782	0.000258739
Omega-3FA	WMPVS	rs3744840	T	C	0.058347	0.042073	0.00994084	4.4e-09	34.4501	0.000299321
Omega-3FA	WMPVS	rs4000713	A	G	-0.028225	0.295416	0.0043421	8e-11	42.254	0.0003671
Omega-3FA	WMPVS	rs472031	A	G	0.102289	0.091291	0.00682345	8.4e-51	224.724	0.0019493
Omega-3FA	WMPVS	rs55891451	C	A	0.033166	0.20172	0.00494622	2e-11	44.9613	0.000390612
Omega-3FA	WMPVS	rs55938136	G	A	-0.0322017	0.223634	0.00475665	1.3e-11	45.8306	0.00039816
Omega-3FA	WMPVS	rs62521037	A	C	0.0574783	0.048093	0.00952439	1.6e-09	36.4195	0.000316426
Omega-3FA	WMPVS	rs6601924	C	T	0.0350583	0.845774	0.00548944	1.7e-10	40.7874	0.000354362
Omega-3FA	WMPVS	rs6693447	G	T	0.0222705	0.461701	0.00396942	2e-08	31.4779	0.000273503
Omega-3FA	WMPVS	rs673335	C	T	-0.0684035	0.159752	0.00539262	7.2e-37	160.9	0.00139645
Omega-3FA	WMPVS	rs7115739	G	T	0.215976	0.97284	0.0122571	1.7e-69	310.481	0.00269117
Omega-3FA	WMPVS	rs737338	T	C	-0.0674466	0.035184	0.0107428	3.4e-10	39.4171	0.000342462
Omega-3FA	WMPVS	rs740004	T	C	-0.0619105	0.211604	0.00482721	1.2e-37	164.489	0.00142755
Omega-3FA	WMPVS	rs75618234	A	G	-0.177879	0.016944	0.0163245	1.2e-27	118.732	0.00103085
Omega-3FA	WMPVS	rs76133863	G	A	0.0916957	0.031559	0.0112727	4.1e-16	66.1671	0.000574735
Omega-3FA	WMPVS	rs76978219	G	T	-0.098188	0.02174	0.0136053	5.3e-13	52.0836	0.000452459
Omega-3FA	WMPVS	rs79126702	G	T	-0.0531425	0.053388	0.00922133	8.3e-09	33.2121	0.000288567
Omega-3FA	WMPVS	rs7970695	A	G	-0.0235143	0.620564	0.0040847	8.6e-09	33.1393	0.000287935
Omega-3FA	WMPVS	rs80264062	G	C	0.0703976	0.068762	0.00778441	1.5e-19	81.7832	0.000710283
Omega-3FA	WMPVS	rs9273217	G	T	-0.0245669	0.318014	0.00448023	4.2e-08	30.0677	0.000261254
Omega-3FA	WMPVS	rs9804646	T	C	-0.0390815	0.083831	0.00713578	4.3e-08	29.9957	0.000260629
WMH	Omega-3FA	rs10764509	A	G	0.0459504	0.423431	0.00985668	3.15584e-06	21.7329	0.00103096
WMH	Omega-3FA	rs10953301	G	A	-0.050868	0.292363	0.0105673	1.4932e-06	23.1719	0.00107066
WMH	Omega-3FA	rs12329202	C	A	-0.0497848	0.333925	0.010233	1.1532e-06	23.6694	0.00110254
WMH	Omega-3FA	rs12711472	A	C	-0.0536431	0.379055	0.00991655	6.40084e-08	29.2622	0.00135461
WMH	Omega-3FA	rs13039999	A	T	-0.0471754	0.390042	0.00992803	2.03204e-06	22.579	0.00105894
WMH	Omega-3FA	rs1344733	C	T	0.0487239	0.304237	0.010418	2.93295e-06	21.8734	0.00100505
WMH	Omega-3FA	rs145712812	A	T	-0.117095	0.0401674	0.0254912	4.38665e-06	21.1007	0.00105725
WMH	Omega-3FA	rs16852286	C	T	-0.0908	0.0688211	0.0189224	1.61072e-06	23.026	0.00105671
WMH	Omega-3FA	rs1893458	C	G	-0.0467419	0.361735	0.00999866	2.96303e-06	21.8539	0.00100887
WMH	Omega-3FA	rs1948948	T	C	-0.0522305	0.439121	0.00968136	6.93913e-08	29.1055	0.00134379
WMH	Omega-3FA	rs275350	C	G	0.0590091	0.413508	0.00977129	1.58031e-09	36.4699	0.00168894
WMH	Omega-3FA	rs34207938	C	A	-0.108911	0.0436953	0.0236714	4.23424e-06	21.1688	0.000991299
WMH	Omega-3FA	rs372026442	C	G	0.0969855	0.0625243	0.0201964	1.58242e-06	23.0603	0.00110269
WMH	Omega-3FA	rs3811519	C	T	-0.0443856	0.48824	0.00963606	4.12862e-06	21.2171	0.000984496
WMH	Omega-3FA	rs4840406	C	T	0.0439969	0.495036	0.00963412	4.98486e-06	20.8555	0.000967768
WMH	Omega-3FA	rs55989340	G	A	0.0526933	0.265064	0.010955	1.52139e-06	23.1359	0.00108179
WMH	Omega-3FA	rs61528732	C	T	-0.0999314	0.0519412	0.0217784	4.49295e-06	21.0548	0.000983515
WMH	Omega-3FA	rs7079298	C	T	0.0494702	0.465759	0.00970076	3.43716e-07	26.0061	0.00121791
WMH	Omega-3FA	rs7225735	A	C	-0.0661795	0.384909	0.00990185	2.39922e-11	44.6698	0.00207384
WMH	Omega-3FA	rs72860359	A	G	0.0628983	0.18752	0.0126763	7.04405e-07	24.6203	0.0012055
WMH	Omega-3FA	rs7733216	C	T	0.0586754	0.202195	0.0120848	1.21185e-06	23.574	0.00111073
WMH	Omega-3FA	rs7977873	T	C	0.0780407	0.0941497	0.0165617	2.46958e-06	22.2041	0.00103884
WMH	Omega-3FA	rs7995321	C	T	-0.0500786	0.268239	0.0108262	3.75866e-06	21.397	0.000984522
WMH	Omega-3FA	rs9294147	G	A	-0.0547613	0.215704	0.0117579	3.22485e-06	21.6914	0.00101465
WMH	Omega-3FA	rs9486126	T	C	-0.0478411	0.424406	0.00966769	7.5428e-07	24.4882	0.00111823
WMH	Omega-3FA	rs9556083	A	G	0.0605526	0.18503	0.0126011	1.55717e-06	23.0913	0.00110581
CMB	Omega-3FA	rs10017235	T	G	-0.1922	0.848	0.0401	1.615e-06	22.973	0.00952305
CMB	Omega-3FA	rs114034530	T	C	-0.4286	0.9621	0.0931	4.198e-06	21.1936	0.0133966
CMB	Omega-3FA	rs11872661	C	G	0.3083	0.0565	0.0668	3.963e-06	21.3007	0.0101337
CMB	Omega-3FA	rs12972156	C	G	-0.2277	0.8448	0.0416	4.521e-08	29.9598	0.0135957
CMB	Omega-3FA	rs2821257	T	G	-0.3403	0.8833	0.0739	4.072e-06	21.2048	0.0238744
CMB	Omega-3FA	rs3904612	A	C	0.1663	0.7951	0.0362	4.363e-06	21.1041	0.00901111
CMB	Omega-3FA	rs4148734	A	G	0.143	0.2957	0.0297	1.491e-06	23.1824	0.00851748
CMB	Omega-3FA	rs61495657	T	C	0.2496	0.1103	0.052	1.57e-06	23.04	0.0122275
CMB	Omega-3FA	rs653810	A	G	-0.1548	0.4289	0.0323	1.627e-06	22.9687	0.0117392
CMB	Omega-3FA	rs7557417	A	G	0.1561	0.3075	0.0327	1.856e-06	22.7882	0.0103777
CMB	Omega-3FA	rs7590140	A	T	-0.2336	0.9172	0.051	4.749e-06	20.98	0.00828839
CMB	Omega-3FA	rs9541986	T	C	-0.2807	0.909	0.0608	3.947e-06	21.3146	0.0130353
LS	Omega-3FA	rs10894415	A	C	0.1104	0.498	0.0213	2.27599e-07	26.8645	0.00609398
LS	Omega-3FA	rs11066320	G	A	-0.1045	0.5696	0.021	6.1e-07	24.7625	0.00535433
LS	Omega-3FA	rs111892413	T	C	0.3745	0.02982	0.0798	2.68201e-06	22.0241	0.00811509
LS	Omega-3FA	rs113125225	T	C	0.2528	0.03976	0.0521	1.232e-06	23.5439	0.00487989
LS	Omega-3FA	rs11685043	A	G	-0.1246	0.7435	0.0254	9.09892e-07	24.064	0.00592154
LS	Omega-3FA	rs117175143	A	G	0.3099	0.01392	0.067	3.78599e-06	21.3941	0.00263648
LS	Omega-3FA	rs117675011	G	A	0.5103	0.01193	0.1118	4.98597e-06	20.8338	0.00613916
LS	Omega-3FA	rs11838776	A	G	0.1068	0.2962	0.0232	4.32902e-06	21.1917	0.00475562
LS	Omega-3FA	rs12445022	A	G	0.1212	0.3171	0.0217	2.47799e-08	31.1951	0.00636193
LS	Omega-3FA	rs140174457	G	A	0.3245	0.01988	0.0686	2.26402e-06	22.3759	0.00410351
LS	Omega-3FA	rs143258511	C	T	0.4401	0.02684	0.0929	2.18399e-06	22.4425	0.0101181
LS	Omega-3FA	rs150985062	A	C	0.3402	0.01292	0.0737	3.92302e-06	21.3076	0.00295198
LS	Omega-3FA	rs2293576	A	G	-0.1351	0.3111	0.0219	7.21805e-10	38.0559	0.00782342
LS	Omega-3FA	rs2672592	T	G	-0.1124	0.3549	0.0219	2.92597e-07	26.3417	0.0057849
LS	Omega-3FA	rs284279	C	T	-0.1009	0.6233	0.0218	3.52801e-06	21.4225	0.00478085
LS	Omega-3FA	rs3783016	C	T	0.1371	0.1948	0.0269	3.408e-07	25.9759	0.00589655
LS	Omega-3FA	rs386403	T	C	0.1679	0.09344	0.0357	2.60298e-06	22.119	0.00477596
LS	Omega-3FA	rs62259102	G	A	0.1821	0.07952	0.0352	2.40602e-07	26.763	0.00485446
LS	Omega-3FA	rs6959607	A	G	-0.2479	0.09046	0.0521	1.96002e-06	22.6401	0.0101126
LS	Omega-3FA	rs7033217	A	G	0.1219	0.1988	0.0259	2.47999e-06	22.1517	0.00473363
LS	Omega-3FA	rs72934535	C	T	-0.22	0.1133	0.0373	3.71903e-09	34.7879	0.00972483
LS	Omega-3FA	rs74939004	T	C	0.3871	0.01889	0.0795	1.12401e-06	23.7089	0.00555426
LS	Omega-3FA	rs76150631	C	T	0.1306	0.162	0.0273	1.78698e-06	22.8855	0.00463101
LS	Omega-3FA	rs7632387	T	C	-0.1493	0.1859	0.0285	1.61499e-07	27.4429	0.00674694
LS	Omega-3FA	rs7766042	C	T	0.1638	0.07753	0.0354	3.653e-06	21.4102	0.00383778
LS	Omega-3FA	rs77754964	T	C	-0.1887	0.07654	0.0398	2.15199e-06	22.479	0.00503362
LS	Omega-3FA	rs8051319	C	T	0.1052	0.4036	0.0224	2.60699e-06	22.0564	0.00532783
LS	Omega-3FA	rs9958650	G	A	0.1672	0.1163	0.0342	9.87507e-07	23.9012	0.00574628
WMPVS	Omega-3FA	rs10494988	T	C	-0.0204	0.3718	0.0037	2.229e-10	30.3988	0.000194401
WMPVS	Omega-3FA	rs10817108	A	G	0.0288	0.211	0.0044	1.065e-15	42.843	0.000276169
WMPVS	Omega-3FA	rs10954468	A	C	-0.0194	0.5993	0.0037	3.394e-08	27.4916	0.000180758
WMPVS	Omega-3FA	rs112407396	A	T	-0.078	0.973	0.0121	4.814e-12	41.5545	0.000319666
WMPVS	Omega-3FA	rs1126642	T	C	-0.051	0.0426	0.0091	6.192e-10	31.4093	0.000212165
WMPVS	Omega-3FA	rs12417836	T	C	0.0336	0.0679	0.0072	1.562e-08	21.7778	0.000142903
WMPVS	Omega-3FA	rs1922930	A	C	-0.0294	0.8826	0.0056	3.599e-08	27.5625	0.000179125
WMPVS	Omega-3FA	rs2425884	T	C	-0.0288	0.4267	0.0037	2.604e-18	60.5873	0.000405807
WMPVS	Omega-3FA	rs3772833	A	G	-0.0321	0.1653	0.0048	2.148e-13	44.7227	0.000284344
WMPVS	Omega-3FA	rs4959689	A	C	-0.0202	0.422	0.0037	3.371e-09	29.8057	0.000199055
WMPVS	Omega-3FA	rs56281029	T	C	-0.1003	0.0124	0.017	6.506e-09	34.81	0.000246397
WMPVS	Omega-3FA	rs6011998	T	C	-0.0848	0.0446	0.0089	1.897e-24	90.7845	0.000612833
WMPVS	Omega-3FA	rs62509329	A	G	0.0179	0.4114	0.0037	4.729e-08	23.4047	0.000155175
WMPVS	Omega-3FA	rs6444747	C	G	-0.0235	0.7161	0.004	2.994e-10	34.5156	0.000224546
WMPVS	Omega-3FA	rs7596872	A	C	-0.0328	0.0972	0.0061	1.004e-10	28.9127	0.000188815
WMPVS	Omega-3FA	rs8041189	A	G	-0.022	0.3054	0.004	7.304e-11	30.25	0.000205343
SNPs, single nucleotide polymorphisms; MR, mendelian randomization; EA, Effect Allele; OA, Other Allele; WMH, white matter hyperintensity; CMB, cerebral microbleed; LS, lacunar stroke; WMPVS, white matter perivascular space. SNPs for reverse MR were selected at the threshold of P < 5 × 10⁻⁶ to ensure sufficient instrument count for each exposure.
