# Supplementary material for: Causal Relationship Between Circulating Omega‐3 Fatty Acid and Cerebral Small Vessel Disease: A Mendelian Randomization Study
Source: Food Sci Nutr. 2025 Dec 15;13(12):e71344. doi: 10.1002/fsn3.71344 (PMC12703811; doi:10.1002/fsn3.71344)
Supplement: Supplementary file 5 — Table S3: Statistical power of each MR analysis. [file FSN3-13-e71344-s002.xlsx]

## Sheet: Sheet4
Supplementary Table 3. Statistical power of each MR analysis
Outcome	Sample size	α	R2	Power(IVW)
WMH	42310	0.05	0.077	0.21
CMB	25862	0.05	0.062	0.78
LS	254959	0.05	0.067	0.47
WMPVS	38871	0.05	0.077	0.04
Power calculations are performed at https://sb452.shinyapps.io/power/.
α, type I error rate; R2, variance explained by the IV associated with the exposure; OR, odds ratio; WMH, white matter hyperintensity; CMB, cerebral microbleed; LS, lacunar stroke; WMPVS, white matter perivascular space.
