# Supplementary material for: Causal Relationship Between Circulating Omega‐3 Fatty Acid and Cerebral Small Vessel Disease: A Mendelian Randomization Study
Source: Food Sci Nutr. 2025 Dec 15;13(12):e71344. doi: 10.1002/fsn3.71344 (PMC12703811; doi:10.1002/fsn3.71344)
Supplement: Supplementary file 6 — Table S4: Functional annotation of instrumental SNPs used for omega‐3 Fatty Acid and cerebral microbleed analysis. [file FSN3-13-e71344-s003.xlsx]

## Sheet: Sheet2
Supplementary Table 4. Functional annotation of instrumental SNPs used for omega-3 Fatty Acid and cerebral microbleed analysis
rsID	Nearest / reported gene	Reported trait(s) in GWAS	Potential link to omega-3 metabolism or CSVD biology
rs174564	FADS1/FADS2 cluster	Omega-3 and omega-6 PUFA levels, lipid traits	Encodes fatty acid desaturases; key enzymes in PUFA (EPA/DHA) biosynthesis
rs12226389	FADS1	PUFA composition, omega-3/omega-6 ratio	Same as above, central to long-chain PUFA desaturation
rs1800978	ABCA1	HDL-C, cholesterol efflux	ABCA1 regulates cholesterol efflux and HDL biogenesis; links lipid metabolism and vascular health
rs737338	DOCK6/ANGPTL8/APOA1 region	ApoA1 levels, lipid metabolism	ANGPTL8 regulates lipoprotein lipase activity; APOA1 central to HDL metabolism
rs9987289	PPP1R3B locus	HDL-C, liver enzymes, lipid traits	Affects liver glycogen/lipid metabolism; influences systemic lipid profile
rs4000713	MIR148A	LDL-C, HDL-C, lipid metabolism	miR-148a regulates LDLR and ABCA1; implicated in lipid homeostasis
rs7970695	Nearby intergenic locus	Circulating omega-3 FA levels (GWAS hits)	Frequently used as instrument in MR for omega-3 FAs; biological mechanism unclear
rs11681659	intergenic	Omega-3 FA levels (GWAS)	Statistical association with omega-3, function not established
rs12037485	intergenic	Omega-3 FA levels (GWAS)	Statistical association with omega-4, function not established
rs12957708	intergenic	Omega-3 FA levels (GWAS)	Statistical association with omega-5, function not established
rs149820547	intergenic	Omega-3 FA levels (GWAS)	Statistical association with omega-6, function not established
rs2187375	intergenic	Omega-3 FA levels (GWAS)	Statistical association with omega-7, function not established
rs34663616	intergenic	Omega-3 FA levels (GWAS)	Statistical association with omega-8, function not established
rs673335	intergenic	Omega-3 FA levels (GWAS)	Statistical association with omega-9, function not established
SNPs, Single Nucleotide Polymorphisms; GWAS, Genome-wide association study; MR, Mendelian randomization; CSVD, Cerebral small vessel disease; PUFA, Polyunsaturated Fatty Acids; HDL-C, High-Density Lipoprotein Cholesterol; LDL-C, Low-Density Lipoprotein Cholesterol;
